# Supplementary material for: From Mother–Fetus Dyad to Mother–Milk–Infant Triad: Sex Differences in Macronutrient Composition of Breast Milk
Source: Nutrients. 2025 Apr 23;17(9):1422. doi: 10.3390/nu17091422 (PMC12073663; doi:10.3390/nu17091422)
Supplement: Supplementary file 1 [file nutrients-17-01422-s001.zip]

Archive with 1 entries (1 files):
- nutrients-3587212-supplementary.pdf
